# Supplementary material for: Impact of COVID-19 on the mental health of men experiencing homelessness: A cross-sectional study in Osaka, Japan
Source: PLoS One. 2023 Oct 17;18(10):e0292377. doi: 10.1371/journal.pone.0292377 (PMC10581486; doi:10.1371/journal.pone.0292377)
Supplement: S1 Data — (XLSX) [file pone.0292377.s001.xlsx]

## Sheet: Homeless_data_Osaka
Participants	Sex(1. Male 2. Female)	Age	Age（1.18-34,2.35-49, 50-64,65-86）	Housed( 1 .House on welfare 2. Street/outdoors 3. Friend or acquaintance’s house 4. Homeless shelter 5. Unspecified residence a)	PHQ-9(Total score)	PHQ-9 cut off/ 0–4→nomal, 5–9→mild depression, 10–14→ moderate depression, 15–19 →moderately severe depression, 20–27→severe depression	PHQ-9 cut off/score ＜10 or ≥10	GAD-7(Total score)	GAD-7 cut off/ 0～4→nomal, 5～9→mild anxiety, 10～14→moderate anxiety, 15～21→severe anxiety	GAD-7 cut off/score ＜10 or ≥10	FCV-19s(Total score)	FCV-19s cut off/ ＜18 or ≥19	Education level(1.<High School ,2. High School, 3. <High School)	Day labor(1.Yes, 2.No)	History of COVID-19 infection	Risk perception(1Very low 2Low 3Average 4Increased 5High)
1	1	46	2	1	8	mild depression	＜10	7	mild anxiety	＜10	24	High fear	1	1	2	3		Age			Mental health
2	1	58	3	5	5	mild depression	＜10	2	nomal	＜10	16	Low fear	3	1	1	3		18	1		0	＜10
3	1	70	4	2	6	mild depression	＜10	2	nomal	＜10	13	Low fear	2	2	2	2		35	2		10	≥10
4	1	59	3	3	1	nomal	＜10	0	nomal	＜10	7	Low fear	1	1	2	1		50	3
5	1	60	3	1	16	moderately severe depression	≥10	6	mild anxiety	＜10	11	Low fear	1	2	2	2		65	4
6	1	47	2	2	2	nomal	＜10	1	nomal	＜10	24	High fear	1	2	2	3
7	1	50	3	1	4	nomal	＜10	0	nomal	＜10	8	Low fear	1	2	2	1		PHQ-9
8	1	55	3	4	19	moderately severe depression	≥10	19	severe anxiety	≥10	22	High fear	3	2	2	3		0	nomal
9	1	65	4	5	7	mild depression	＜10	4	nomal	＜10	16	Low fear	2	2	2	2		5	mild depression
10	1	33	1	4	9	mild depression	＜10	12	moderate anxiety	≥10	24	High fear	2	2	2	5		10	moderate depression
11	1	42	2	2	12	moderate depression	≥10	2	nomal	＜10	14	Low fear	3	2	2	3		15	moderately severe depression
12	1	45	2	4	8	mild depression	＜10	3	nomal	＜10	10	Low fear	2	1	2	3		20	severe depression
13	1	86	4	4	10	moderate depression	≥10	2	nomal	＜10	13	Low fear	1	2	2	3		GAD-7
14	1	54	3	1	6	mild depression	＜10	6	mild anxiety	＜10	11	Low fear	1	1	2	1		0	nomal
15	1	42	2	5	9	mild depression	＜10	14	moderate anxiety	≥10	26	High fear	2	1	2	2		5	mild anxiety
16	1	53	3	4	24	severe depression	≥10	21	severe anxiety	≥10	23	High fear	2	2	2	2		10	moderate anxiety
17	1	56	3	2	0	nomal	＜10	0	nomal	＜10	7	Low fear	2	2	2	1		15	severe anxiety
18	1	72	4	2	10	moderate depression	≥10	5	mild anxiety	＜10	11	Low fear	2	2	2	2		FCV-19s
19	1	33	1	4	16	moderately severe depression	≥10	17	severe anxiety	≥10	21	High fear	1	2	2	3		0	Low fear
20	1	36	2	4	3	nomal	＜10	2	nomal	＜10	11	Low fear	1	1	2	3		19	High fear
21	1	67	4	3	7	mild depression	＜10	5	mild anxiety	＜10	25	High fear	2	1	2	2
22	1	67	4	1	6	mild depression	＜10	2	nomal	＜10	13	Low fear	1	2	2	2
23	1	56	3	1	0	nomal	＜10	0	nomal	＜10	7	Low fear	1	1	2	3
24	1	52	3	2	0	nomal	＜10	0	nomal	＜10	7	Low fear	2	2	2	1
25	1	71	4	2	5	mild depression	＜10	0	nomal	＜10	8	Low fear	1	2	2	2
26	1	54	3	1	1	nomal	＜10	0	nomal	＜10	7	Low fear	2	2	2	1
27	1	78	4	2	6	mild depression	＜10	0	nomal	＜10	8	Low fear	1	2	2	2
28	1	66	4	2	0	nomal	＜10	0	nomal	＜10	14	Low fear	2	1	2	1
29	1	61	3	3	6	mild depression	＜10	2	nomal	＜10	10	Low fear	3	2	2	3
30	1	56	3	2	7	mild depression	＜10	5	mild anxiety	＜10	11	Low fear	2	1	2	3
31	1	70	4	2	8	mild depression	＜10	5	mild anxiety	＜10	11	Low fear	2	2	2	2
32	1	53	3	2	7	mild depression	＜10	2	nomal	＜10	15	Low fear	1	2	2	3
33	1	60	3	2	5	mild depression	＜10	4	nomal	＜10	15	Low fear	2	1	1	5
34	1	67	4	2	4	nomal	＜10	0	nomal	＜10	14	Low fear	2	1	2	3
35	1	64	3	2	16	moderately severe depression	≥10	13	moderate anxiety	≥10	18	Low fear	1	2	2	1
36	1	60	3	2	11	moderate depression	≥10	6	mild anxiety	＜10	17	Low fear	2	1	2	4
37	1	53	3	1	3	nomal	＜10	4	nomal	＜10	19	High fear	2	1	1	2
38	1	74	4	2	7	mild depression	＜10	9	mild anxiety	＜10	20	High fear	1	1	2	2
39	1	53	3	2	0	nomal	＜10	0	nomal	＜10	7	Low fear	1	1	2	3
40	1	71	4	2	10	moderate depression	≥10	0	nomal	＜10	7	Low fear	1	2	2	1
41	1	50	3	5	11	moderate depression	≥10	6	mild anxiety	＜10	8	Low fear	2	1	2	3
42	1	71	4	2	19	moderately severe depression	≥10	13	moderate anxiety	≥10	7	Low fear	1	2	1	4
43	1	50	3	2	1	nomal	＜10	0	nomal	＜10	15	Low fear	1	1	1	3
44	1	32	1	5	10	moderate depression	≥10	2	nomal	＜10	19	High fear	3	1	1	4
45	1	62	3	2	3	nomal	＜10	0	nomal	＜10	11	Low fear	2	1	2	2
46	1	61	3	2	5	mild depression	＜10	1	nomal	＜10	9	Low fear	1	2	2	3
47	1	44	2	2	18	moderately severe depression	≥10	0	nomal	＜10	17	Low fear	2	2	2	2
48	1	53	3	2	1	nomal	＜10	0	nomal	＜10	7	Low fear	3	1	2	1
49	1	58	3	2	2	nomal	＜10	1	nomal	＜10	9	Low fear	2	1	2	3
50	1	60	3	2	2	nomal	＜10	0	nomal	＜10	9	Low fear	2	1	2	3
51	1	66	4	2	0	nomal	＜10	0	nomal	＜10	7	Low fear	2	1	2	1
52	1	66	4	2	3	nomal	＜10	6	mild anxiety	＜10	14	Low fear	2	1	2	4
53	1	68	4	2	22	severe depression	≥10	21	severe anxiety	≥10	11	Low fear	3	1	2	1
54	1	66	4	2	22	severe depression	≥10	16	severe anxiety	≥10	26	High fear	1	2	2	3
55	1	73	4	2	0	nomal	＜10	0	nomal	＜10	7	Low fear	2	1	2	4
56	1	67	4	3	3	nomal	＜10	0	nomal	＜10	7	Low fear	1	1	2	1
57	1	64	3	2	5	mild depression	＜10	3	nomal	＜10	15	Low fear	2	1	2	3
58	1	48	2	2	3	nomal	＜10	5	mild anxiety	＜10	11	Low fear	3	2	2	3
59	1	70	4	2	0	nomal	＜10	0	nomal	＜10	11	Low fear	2	1	2	2
60	1	60	3	2	8	mild depression	＜10	2	nomal	＜10	10	Low fear	2	1	2	3
61	1	62	3	1	14	moderate depression	≥10	12	moderate anxiety	≥10	21	High fear	2	2	2	3
62	1	68	4	2	0	nomal	＜10	0	nomal	＜10	26	High fear	2	2	2	3
63	1	42	2	2	1	nomal	＜10	0	nomal	＜10	8	Low fear	1	1	2	2
64	1	73	4	2	11	moderate depression	≥10	2	nomal	＜10	11	Low fear	1	1	2	2
65	1	53	3	2	11	moderate depression	≥10	8	mild anxiety	＜10	13	Low fear	1	2	1	2
66	1	65	4	2	10	moderate depression	≥10	6	mild anxiety	＜10	7	Low fear	2	1	2	5
67	1	48	2	2	15	moderately severe depression	≥10	2	nomal	＜10	20	High fear	2	2	1	3
68	1	30	1	2	16	moderately severe depression	≥10	19	severe anxiety	≥10	35	High fear	3	1	1	5
69	1	66	4	2	16	moderately severe depression	≥10	4	nomal	＜10	12	Low fear	1	1	2	2
70	1	69	4	4	8	mild depression	＜10	3	nomal	＜10	8	Low fear	3	2	2	2
71	1	74	4	4	3	nomal	＜10	0	nomal	＜10	7	Low fear	1	2	1	3
72	1	68	4	4	12	moderate depression	≥10	20	severe anxiety	≥10	30	High fear	2	2	2	4
73	1	57	3	4	9	mild depression	＜10	4	nomal	＜10	7	Low fear	1	2	2	1
74	1	58	3	4	16	moderately severe depression	≥10	2	nomal	＜10	7	Low fear	1	2	1	2
75	1	72	4	5	12	moderate depression	≥10	3	nomal	＜10	24	High fear	2	2	2	1
76	1	74	4	4	6	mild depression	＜10	1	nomal	＜10	10	Low fear	2	2	2	1
77	1	65	4	3	12	moderate depression	≥10	8	mild anxiety	＜10	8	Low fear	2	2	2	2
78	1	65	4	2	5	mild depression	＜10	2	nomal	＜10	24	High fear	1	1	2	2
79	1	53	3	2	3	nomal	＜10	1	nomal	＜10	7	Low fear	2	2	2	3
80	1	51	3	2	15	moderately severe depression	≥10	10	moderate anxiety	≥10	23	High fear	1	1	1	3
81	1	57	3	2	15	moderately severe depression	≥10	8	mild anxiety	＜10	20	High fear	1	2	2	3
82	1	50	3	2	2	nomal	＜10	1	nomal	＜10	7	Low fear	3	1	2	2
83	1	65	4	2	0	nomal	＜10	0	nomal	＜10	21	High fear	1	1	2	3
84	1	57	3	5	17	moderately severe depression	≥10	6	mild anxiety	＜10	21	High fear	1	1	2	2
85	1	67	4	2	8	mild depression	＜10	1	nomal	＜10	16	Low fear	3	1	1	2
86	1	46	2	1	17	moderately severe depression	≥10	15	severe anxiety	≥10	7	Low fear	1	2	2	3
87	1	45	2	2	4	nomal	＜10	0	nomal	＜10	7	Low fear	2	2	2	2
88	1	70	4	2	18	moderately severe depression	≥10	12	moderate anxiety	≥10	10	Low fear	1	2	1	3
89	1	57	3	1	9	mild depression	＜10	14	moderate anxiety	≥10	10	Low fear	2	1	2	1
90	1	72	4	2	1	nomal	＜10	0	nomal	＜10	7	Low fear	2	1	2	1
91	1	80	4	4	6	mild depression	＜10	5	mild anxiety	＜10	13	Low fear	1	2	2	2
92	1	52	3	1	0	nomal	＜10	0	nomal	＜10	7	Low fear	2	2	1	1
93	1	63	3	1	27	severe depression	≥10	18	severe anxiety	≥10	35	High fear	1	1	2	5
94	1	66	4	1	16	moderately severe depression	≥10	3	nomal	＜10	22	High fear	2	1	2	1
95	1	69	4	1	15	moderately severe depression	≥10	2	nomal	＜10	7	Low fear	1	2	2	3
96	1	67	4	1	12	moderate depression	≥10	2	nomal	＜10	15	Low fear	2	1	2	4
97	1	64	3	5	7	mild depression	＜10	10	moderate anxiety	≥10	26	High fear	1	1	2	4
98	1	72	4	5	0	nomal	＜10	0	nomal	＜10	21	High fear	2	2	2	3
99	1	57	3	5	0	nomal	＜10	0	nomal	＜10	7	Low fear	2	1	2	2
100	1	49	2	4	14	moderate depression	≥10	4	nomal	＜10	8	Low fear	2	2	2	3
101	1	55	3	4	27	severe depression	≥10	21	severe anxiety	≥10	35	High fear	2	2	2	4
102	1	62	3	4	8	mild depression	＜10	0	nomal	＜10	21	High fear	2	2	2	2
103	1	23	1	4	15	moderately severe depression	≥10	13	moderate anxiety	≥10	25	High fear	2	2	2	4
104	1	65	4	4	0	nomal	＜10	0	nomal	＜10	35	High fear	1	2	2	1
105	1	54	3	5	19	moderately severe depression	≥10	12	moderate anxiety	≥10	16	Low fear	1	1	2	2
106	1	62	3	4	7	mild depression	＜10	3	nomal	＜10	7	Low fear	2	2	2	3
107	1	51	3	5	14	moderate depression	≥10	7	mild anxiety	＜10	14	Low fear	1	2	2	3
108	1	56	3	4	18	moderately severe depression	≥10	18	severe anxiety	≥10	11	Low fear	1	2	2	1
109	1	64	3	1	0	nomal	＜10	0	nomal	＜10	35	High fear	2	2	2	1
110	1	60	3	4	17	moderately severe depression	≥10	15	severe anxiety	≥10	28	High fear	2	2	2	3
111	1	61	3	4	13	moderate depression	≥10	7	mild anxiety	＜10	18	Low fear	1	2	2	4
112	1	54	3	3	6	mild depression	＜10	3	nomal	＜10	9	Low fear	1	1	2	2
113	1	55	3	3	0	nomal	＜10	0	nomal	＜10	11	Low fear	1	1	2	2
114	1	66	4	4	0	nomal	＜10	0	nomal	＜10	7	Low fear	1	2	2	3
115	1	48	2	3	9	mild depression	＜10	7	mild anxiety	＜10	35	High fear	1	1	1	3
116	1	68	4	4	0	nomal	＜10	0	nomal	＜10	17	Low fear	2	2	2	1
117	1	45	2	4	5	mild depression	＜10	12	moderate anxiety	≥10	11	Low fear	3	2	2	1
118	1	71	4	4	3	nomal	＜10	1	nomal	＜10	7	Low fear	1	2	2	3
119	1	71	4	4	10	moderate depression	≥10	5	mild anxiety	＜10	16	Low fear	2	2	2	2
120	1	74	4	4	11	moderate depression	≥10	8	mild anxiety	＜10	29	High fear	2	2	1	4
121	1	61	3	1	3	nomal	＜10	0	nomal	＜10	12	Low fear	1	2	2	3
122	1	63	3	1	15	moderately severe depression	≥10	5	mild anxiety	＜10	30	High fear	2	2	2	4
123	1	65	4	5	0	nomal	＜10	0	nomal	＜10	7	Low fear	1	1	1	3
124	1	51	3	4	14	moderate depression	≥10	10	moderate anxiety	≥10	16	Low fear	2	1	2	2
125	1	69	4	5	1	nomal	＜10	0	nomal	＜10	10	Low fear	2	2	2	1
126	1	26	1	4	26	severe depression	≥10	13	moderate anxiety	≥10	7	Low fear	1	1	2	5
127	1	70	4	4	3	nomal	＜10	0	nomal	＜10	22	High fear	2	2	2	3
128	1	44	2	4	16	moderately severe depression	≥10	6	mild anxiety	＜10	11	Low fear	1	2	2	3
129	1	50	3	5	5	mild depression	＜10	4	nomal	＜10	8	Low fear	2	1	1	3
130	1	55	3	4	21	severe depression	≥10	17	severe anxiety	≥10	19	High fear	3	2	2	2
131	1	71	4	4	3	nomal	＜10	0	nomal	＜10	15	Low fear	1	2	2	1
132	1	48	2	1	4	nomal	＜10	0	nomal	＜10	7	Low fear	2	1	2	3
133	1	57	3	2	22	severe depression	≥10	6	mild anxiety	＜10	10	Low fear	1	2	1	4
134	1	38	2	5	8	mild depression	＜10	2	nomal	＜10	13	Low fear	2	2	2	2
135	1	65	4	4	1	nomal	＜10	0	nomal	＜10	7	Low fear	2	2	2	1
136	1	62	3	5	13	moderate depression	≥10	11	moderate anxiety	≥10	21	High fear	2	2	2	3
137	1	71	4	4	4	nomal	＜10	0	nomal	＜10	7	Low fear	3	2	2	1
138	1	75	4	1	0	nomal	＜10	0	nomal	＜10	25	High fear	1	2	2	3
139	1	73	4	5	15	moderately severe depression	≥10	0	nomal	＜10	7	Low fear	1	1	2	1
140	1	60	3	5	18	moderately severe depression	≥10	14	moderate anxiety	≥10	14	Low fear	2	2	1	3
141	1	77	4	5	0	nomal	＜10	0	nomal	＜10	14	Low fear	1	2	2	2
142	1	65	4	4	0	nomal	＜10	0	nomal	＜10	7	Low fear	2	2	2	2
143	1	69	4	4	0	nomal	＜10	0	nomal	＜10	11	Low fear	2	2	2	4
144	1	57	3	4	0	nomal	＜10	0	nomal	＜10	7	Low fear	2	2	2	1
145	1	67	4	4	15	moderately severe depression	≥10	9	mild anxiety	＜10	23	High fear	2	2	2	2
146	1	65	4	4	16	moderately severe depression	≥10	0	nomal	＜10	20	High fear	1	1	1	4
147	1	64	3	4	4	nomal	＜10	0	nomal	＜10	7	Low fear	2	2	2	1
148	1	66	4	1	4	nomal	＜10	0	nomal	＜10	15	Low fear	1	1	2	1
149	1	60	3	5	14	moderate depression	≥10	9	mild anxiety	＜10	16	Low fear	2	2	2	3
150	1	54	3	1	23	severe depression	≥10	19	severe anxiety	≥10	9	Low fear	2	2	2	2
151	1	83	4	4	7	mild depression	＜10	4	nomal	＜10	21	High fear	2	2	2	1
152	1	51	3	5	0	nomal	＜10	0	nomal	＜10	20	High fear	1	1	2	4
153	1	76	4	1	5	mild depression	＜10	1	nomal	＜10	17	Low fear	1	2	2	3
154	1	42	2	2	0	nomal	＜10	0	nomal	＜10	20	High fear	1	1	2	3
155	1	69	4	4	11	moderate depression	≥10	1	nomal	＜10	7	Low fear	1	2	1	5
156	1	48	2	4	4	nomal	＜10	0	nomal	＜10	7	Low fear	2	2	2	2
157	1	64	3	5	6	mild depression	＜10	5	mild anxiety	＜10	14	Low fear	2	2	2	3
158	1	71	4	4	6	mild depression	＜10	5	mild anxiety	＜10	10	Low fear	2	2	2	3
